# Supplementary material for: Effective targeting of breast cancer stem cells by combined inhibition of Sam68 and Rad51
Source: Oncogene. 2022 Feb 25;41(15):2196–209. doi: 10.1038/s41388-022-02239-4 (PMC8993694; doi:10.1038/s41388-022-02239-4)
Supplement: Supplementary file 7 — Supplementary Table 1 [file 41388_2022_2239_MOESM7_ESM.xls]

## Sheet: Foglio1
Patient	Grading	ER	PR	HER2 amplification	Ki67 (%)	Clinical receptor subtype	Sphere formation
#1	NA	+	NA	-	NA	ER+	yes
#2	G2	+	+	-	20	ER+	yes
#3	G2	+	+	-	10	ER+	yes
#4	G3	+	+	-	10	ER+	yes
#5	NA	NA	NA	NA	NA	NA	yes
#6	G2	+	+	-	30	ER+	yes
#7	G2	NA	NA	-	NA	NA	yes
#8	G3	-	-	-	35	TNBC	yes
#9	G2	+	+	-	10	ER+	yes
#10	G3	+	+	+	80	ER+/Her2+	yes
#11	G3	+	+	-	40	ER+	yes
#12	In situ	NA	NA	NA	NA	NA	yes
#13	G2-G3	-	-	-	25	TNBC	yes
#14	G1	+	+	NA	12	ER+	yes
#15	G3	+	+	-	90	ER+	yes
#16	G2	+	+	-	10	ER+	yes
#17	G2	+	+	2+/uncertain	25	ER+	yes
#18	G3	+	+	-	80	ER+	yes
#19	G2	+	+	-	10	ER+	yes
#20	NA	+	-	-	80	ER+	yes
#21	G2	+	-	3+	40	ER+/Her2+	yes
