# Supplementary material for: Effective targeting of breast cancer stem cells by combined inhibition of Sam68 and Rad51
Source: Oncogene. 2022 Feb 25;41(15):2196–209. doi: 10.1038/s41388-022-02239-4 (PMC8993694; doi:10.1038/s41388-022-02239-4)
Supplement: Supplementary file 8 — Supplementary Table 2 [file 41388_2022_2239_MOESM8_ESM.xls]

## Sheet: Foglio1
	Patient	Mutation	Aminoacid change	Variant effect	Clinical relevance	Reference
	#1	c.215_216insG	Val73ArgfsTer76	Frameshift insertion	Pathogenic	rs730882018
	#2	-	-	-	-	-
	#3	-	-	-	-	-
	#4	-	-	-	-	-
	#5	-	-	-	-	-
	#6	c.412G>C	Ala138Pro	Missense	Pathogenic/likely pathogenic	Clinvar 12376 COSM11188
	#7	-	-	-	-	-
	#8	-	-	-	-	-
	#9	-	-	-	-	-
	#10	-	-	-	-	-
	#11	-	-	-	-	-
	#12	-	-	-	-	-
	#13	-	-	-	-	-
	#14	-	-	-	-	-
	#15	-	-	-	-	-
	#16	-	-	-	-	-
	#17	-	-	-	-	-
	#18	108G>A	Pro36=	Synonymous	Neutral	Clinvar 132708 COSM6474191
	#19	-	-	-	-	-
	#20	-	-	-	-	-
	#21	832C>T	Pro278Ser	Missense	Pathogenic/likely pathogenic	Clinvar 376642 COSM10939
