# Supplementary material for: Effective targeting of breast cancer stem cells by combined inhibition of Sam68 and Rad51
Source: Oncogene. 2022 Feb 25;41(15):2196–209. doi: 10.1038/s41388-022-02239-4 (PMC8993694; doi:10.1038/s41388-022-02239-4)
Supplement: Supplementary file 9 — Supplementary Table 3 [file 41388_2022_2239_MOESM9_ESM.xls]

## Sheet: Foglio1
	BC cell line	Mutation	Aminoacid change	Variant effect	COSMIC Sample ID	References
	MCF7	-	-	-	905946	26067754 24700732
	ZR75-1	-	-	-	-	26067754
	DU4475	-	-	-	-	26067754
	MDA-MB-175-VII	-	-	-	908120	30285883
	T47D	580C>T	L194F	Missense	905945	24700732
	MDA-MB-231	839G>A	R280K	Missense	905960	26067754 24700732
	BT549	747G>C	R249S	Missense	905951	26067754 24700732
	SUM159	472_473ins3	Val157_Arg158insLeu	Missense	-	23401782
	HCC1937	c.916C>T	R306*	Truncation	749714	16541312
