# Supplementary material for: Effective targeting of breast cancer stem cells by combined inhibition of Sam68 and Rad51
Source: Oncogene. 2022 Feb 25;41(15):2196–209. doi: 10.1038/s41388-022-02239-4 (PMC8993694; doi:10.1038/s41388-022-02239-4)
Supplement: Supplementary file 10 — Supplementary Table 4 [file 41388_2022_2239_MOESM10_ESM.xls]

## Sheet: Foglio1
	Variable	HR	95% CI	P
	Disease-free survival
	Tumor size, cm (≤ 2 vs>2)	1.3	0.7-2.4	0.313
	Tumor grade (2-3 vs 1)	2.5	0.9-7.0	0.089
	ER (negative vs positive)	2.1	0.9-4.5	0.068
	PR (positive vs negative)	1.1	0.6-2.2	0.755
	Ki-67 (high vs low)	1	0.6-1.8	0.914
	HER-2 (positive vs negative)	1.2	0.6-2.4	0.646
	Sam68 (high vs low)	1.4	0.8-2.5	0.18
	Local Relapse-Free Survival
	Tumor size, cm (> 2 vs ≤ 2)	1.2	0.5-3.0	0.652
	Tumor grade (2-3 vs 1)	1	0.3-3.6	0.997
	ER (negative vs positive)	1.1	0.3-3.7	0.904
	PR (negative vs positive)	1.4	0.5-3.8	0.523
	Ki-67 (highvs low)	1.2	0.4-3.2	0.742
	HER-2 (negative vs positive)	1.8	0.1-2.1	0.974
	Sam68 (low vs high)	1.9	0.8-4.4	0.119
	Distant Relapse-Free Survival
	Tumor size, cm (≤ 2 vs >2)	1.6	0.8-3.5	0.171
	Tumor grade (2-3 vs 1)	1	0.1-2.3	0.968
	ER (negative vs positive)	2.1	0.8-5.6	0.132
	PR (positive vs negative)	1.1	0.5-2.6	0.771
	Ki-67 (high vs low)	1.1	0.5-2.3	0.77
	HER-2 (positive vs negative)	1.8	0.8-4.0	0.13
	Sam68 (high vslow)	2.5	1.1-5.3	0.020*
