# Supplementary material for: Effective targeting of breast cancer stem cells by combined inhibition of Sam68 and Rad51
Source: Oncogene. 2022 Feb 25;41(15):2196–209. doi: 10.1038/s41388-022-02239-4 (PMC8993694; doi:10.1038/s41388-022-02239-4)
Supplement: Supplementary file 11 — Supplementary Table 5 [file 41388_2022_2239_MOESM11_ESM.xls]

## Sheet: Foglio1
	Subtype	Distant Relapse Free Survival
			HR	95% CI	P
	Luminal-A (n=91)	Tumor size, cm (≤ 2 vs> 2)	1	0.1-2.2	0.97
		Tumor grade (2-3 vs 1)	1	0.1-2.3	0.974
		Sam68 (high vs low)	9.9	1.2-82.0	0.034*
	Luminal-B (n=61)	Tumor size, cm (>2 vs ≤ 2)	1.1	0.3-3.8	0.817
		Tumor grade (2-3 vs 1)	1	0.2-3.9	0.981
		Sam68(lowvs high)	2.4	0.8-7.2	0.119
	HER2+ (n=27)	Tumor size, cm (>2 vs ≤ 2)	1.9	0.6-6.1	0.276
		Tumor grade (2-3 vs 1)	-	-	-
		Sam68 (high vs low)	5.8	0.7-45.7	0.096
	Triple Negative (n=32)	Tumor size, cm (≤ 2 vs> 2)	1.1	0.1-10.5	0.946
		Tumor grade (2-3 vs 1)	1	0.1-7.6	0.974
		Sam68 (high vs low)	1.1	0.1-19.0	0.956
	HER2+ plus Triple Negative (n=59)	Tumor size, cm (≤ 2 vs> 2)	1	0.4-2.7	0.973
		Tumor grade (2-3 vs 1)	1	0.1-1.9	0.983
		Sam68 (high vs low)	10.7	1.4-81.5	0.022*
