# Supplementary material for: Effective targeting of breast cancer stem cells by combined inhibition of Sam68 and Rad51
Source: Oncogene. 2022 Feb 25;41(15):2196–209. doi: 10.1038/s41388-022-02239-4 (PMC8993694; doi:10.1038/s41388-022-02239-4)
Supplement: Supplementary file 12 — Supplementary Table 6 [file 41388_2022_2239_MOESM12_ESM.xls]

## Sheet: Foglio1
	Gene name
	ACTB	FANCD2	PPP1R15A
	APEX1	FANCG	PRKDC
	ATM	FEN1	RAD1
	ATR	GADD45A	RAD17
	ATRIP	GADD45G	RAD18
	ATRX	GUSB	RAD21
	B2M	H2AFX	RAD50
	BARD1	HUS1	RAD51
	BAX	KHDRBS1	RAD51B
	BBC3	LIG1	RAD9A
	BLM	MAPK12	RBBP8
	BRCA1	MBD4	REV1
	BRIP1	MCPH1	RNF168
	CDC25A	MDC1	RNF8
	CDC25C	MLH1	RPA1
	CDK7	MLH3	RPLP0
	CDKN1A	MPG	SIRT1
	CHEK1	MRE11A	SMC1A
	CHEK2	MSH2	SUMO1
	CIB1	MSH3	TOPBP1
	CRY1	NBN	TP53
	CSNK2A2	NTHL1	TP53BP1
	DDB1	OGG1	UNG
	DDB2	PARP1	XPA
	DDIT3	PCNA	XPC
	ERCC1	PMS1	XRCC1
	ERCC2	PMS2	XRCC2
	EXO1	PNKP	XRCC3
	FANCA	PPM1D	XRCC6
