# Supplementary material for: Effective targeting of breast cancer stem cells by combined inhibition of Sam68 and Rad51
Source: Oncogene. 2022 Feb 25;41(15):2196–209. doi: 10.1038/s41388-022-02239-4 (PMC8993694; doi:10.1038/s41388-022-02239-4)
Supplement: Supplementary file 13 — Supplementary Table 7 [file 41388_2022_2239_MOESM13_ESM.xls]

## Sheet: Foglio1
	Genes	pValue	DiffMedian
	CDC25C	2.82e-143	4.7986
	EXO1	4.64e-141	4.7001
	UBE2T	2.99e-147	3.7296
	RDM1	1.45e-131	3.6096
	RAD54L	6.05e-134	3.3417
	RAD51	5.16e-139	3.17045
	CDC25A	3.51e-119	2.58785
	BLM	1.64e-122	2.28525
	XRCC2	1.46e-111	2.10135
	RECQL4	2.63e-117	2.09975
	EME1	1.14e-110	1.9673
	FEN1	1.66e-138	1.93765
	PCNA	2.01e-137	1.73765
	RMI1	1.92e-121	1.72815
	FANCA	1.33e-97	1.69945
	PARP1	7.8e-140	1.6596
	CHEK1	1.27e-120	1.5988
	POLE2	3.85e-121	1.59055
	BRCA1	4.08e-88	1.5891
	DCLRE1A	4.46e-80	1.387
	FANCD2	1.59e-97	1.22755
	NBN	1.64e-69	1.199
	DNA2	5.15e-76	1.18705
	PRKDC	2.86e-66	1.1842
	POLB	3.84e-90	1.12755
	HLTF	1.98e-67	1.09325
	RPA3	5.43e-114	1.08045
	MSH2	7.48e-79	1.0391
	NUDT1	1.81e-85	0.97835
	CIB1	1.99e-89	0.97395
	BARD1	1.59e-76	0.96755
	APEX2	4.05e-124	0.9516
	PRPF19	1.64e-111	0.9333
	BBC3	3.43e-42	0.921
	LIG1	3.21e-59	0.8823
	CHAF1A	4.92e-92	0.87355
	CDK7	2.36e-102	0.84845
	TDP1	4.1e-80	0.848
	SMC1A	2.06e-66	0.8467
	NTHL1	6.44e-53	0.84035
	POLE3	2.25e-97	0.805
	CHEK2	1.07e-64	0.7745
	DCLRE1B	1.69e-60	0.75615
	LIG3	9.78e-74	0.74705
	RRM2B	3.55e-41	0.7428
	MSH6	3.4e-74	0.70745
	UBE2N	2.77e-93	0.69805
	PALB2	6.12e-68	0.6925
	BAX	2.86e-65	0.6612
	FANCG	4.72e-73	0.6601
	USP1	3.12e-44	0.6583
	RBBP8	3.37e-15	0.65055
	ERCC4	1.89e-30	0.6396
	UBE2V2	3.09e-66	0.6354
	ATRIP	1.72e-52	0.6301
	POLD2	2.85e-71	0.6265
	POLA1	1.37e-48	0.60705
	RAD51C	7.63e-48	0.5699
	MSH3	7.19e-16	0.56705
	PAXIP1	1.29e-53	0.56285
	KHDRBS1	1.72e-77	0.5531
	PARG	3.34e-43	0.5514
	RAD23B	1.76e-54	0.5415
	UNG	1.49e-52	0.5171
	SMUG1	8.5e-56	0.51655
	FANCC	7.06e-47	0.5003
