# Supplementary material for: Effective targeting of breast cancer stem cells by combined inhibition of Sam68 and Rad51
Source: Oncogene. 2022 Feb 25;41(15):2196–209. doi: 10.1038/s41388-022-02239-4 (PMC8993694; doi:10.1038/s41388-022-02239-4)
Supplement: Supplementary file 14 — Supplementary Table 8 [file 41388_2022_2239_MOESM14_ESM.xls]

## Sheet: Foglio1
PROBE	RANK METRIC SCORE	RUNNING ES	PROBE	RANK METRIC SCORE	RUNNING ES	PROBE	RANK METRIC SCORE	RUNNING ES
DDIT3	3.08228	-0.01513	WDR48	0.586901	0.001312	GTF2H2	0	0.078076
GADD45G	2.69742	-0.02206	ATRIP	0.576455	0.002817	MSH6	-0.01511	0.062526
ALKBH2	2.35049	-0.03103	ERCC4	0.55214	0.00103	FANCA	-0.03436	0.06014
DCLRE1B	2.00494	-0.04652	RAD9A	0.547932	0.004808	PMS2	-0.03821	0.063919
MSH5	1.92515	-0.04711	FANCC	0.526118	0.002662	GUSB	-0.04704	0.066201
MUTYH	1.8147	-0.05219	TREX1	0.498076	-0.0014	RAD54L	-0.05633	0.068304
PPP1R15A	1.8095	-0.04757	GTF2H1	0.495408	0.002799	RDM1	-0.05911	0.072561
FANCE	1.75566	-0.04811	KHDRBS1	0.488003	0.005679	SETMAR	-0.06528	0.075382
MRE11A	1.70507	-0.04678	RPA4	0.485946	0.010176	TDP1	-0.0762	0.076407
NTHL1	1.64514	-0.04677	EME1	0.483319	0.014612	ERCC2	-0.08141	0.079647
POLD1	1.4957	-0.05724	POLM	0.454941	0.009714	FANCG	-0.08437	0.083844
NEIL2	1.46771	-0.05579	PARP2	0.444009	0.011218	POLB	-0.09075	0.086186
MTMR15	1.41756	-0.05674	CHEK2	0.431474	0.011825	SMC1A	-0.09075	0.091341
CDC25A	1.4088	-0.0526	MLH3	0.422464	0.014346	UBE2N	-0.09533	0.09494
UNG	1.4088	-0.04745	TDG	0.422111	0.019321	NUDT15	-0.10181	0.097401
APEX1	1.39955	-0.04385	CCNH	0.412552	0.021903	POLD3	-0.10832	0.100222
ALKBH3	1.37184	-0.04211	SHPRH	0.409029	0.025861	MUS81	-0.10932	0.105018
MAPK12	1.29794	-0.04659	BLM	0.400126	0.028023	PNKP	-0.11583	0.108557
SIRT1	1.29042	-0.04239	RECQL5	0.395663	0.031562	EME2	-0.11925	0.112754
HLTF	1.25943	-0.04214	C19orf40	0.393642	0.035999	KIAA1530	-0.11999	0.117609
RAD51C	1.21958	-0.04381	RNF4	0.391085	0.040435	RAD23B	-0.12323	0.121567
DCLRE1A	1.20046	-0.04099	RECQL4	0.370439	0.038888	CHEK1	-0.14849	0.118344
PARG	1.15177	-0.04481	PARK7	0.358117	0.040572	PER1	-0.16986	0.11536
CSNK2A2	1.14601	-0.04037	USP1	0.354099	0.04453	FEN1	-0.20651	0.107949
RRM2B	1.12976	-0.03761	POLG	0.352962	0.049445	SMUG1	-0.21437	0.110889
PPM1D	1.11701	-0.03485	XRCC1	0.336572	0.049274	POLE4	-0.21717	0.114967
PALB2	1.10911	-0.03161	DNA2	0.335929	0.054189	UBE2T	-0.21885	0.119642
ZSWIM7	1.08013	-0.03166	ERCC3	0.322981	0.055274	RAD51	-0.25771	0.110256
POLL	1.05719	-0.03034	XPA	0.317882	0.058514	SHFM1	-0.27348	0.110503
GTF2H3	1.04068	-0.02883	EXO1	0.306806	0.059779	DDB2	-0.27848	0.113683
WRN	0.976915	-0.03613	MDC1	0.298046	0.061164	UBE2B	-0.28135	0.118
RPA1	0.961747	-0.03414	POLD4	0.292338	0.063805	SPO11	-0.29509	0.118308
POLE3	0.921713	-0.03796	PDS5B	0.274856	0.062497	RPA3	-0.29654	0.122924
PRPF19	0.914537	-0.0346	MCPH1	0.268361	0.065437	XRCC2	-0.31099	0.122513
POLD2	0.908333	-0.03077	MAD2L2	0.266075	0.069994	XRCC3	-0.31735	0.125334
APTX	0.905937	-0.02597	LIG4	0.242083	0.065873	REV3L	-0.33236	0.125522
RAD23A	0.881577	-0.02602	CHAF1A	0.233223	0.068455	ERCC5	-0.34002	0.128463
SMC6	0.843147	-0.03002	ERCC1	0.22398	0.069899	GIYD1	-0.34499	0.13236
LIG3	0.837542	-0.02601	BRCA1	0.218207	0.073378	CLK2	-0.35024	0.13566
UBE2V2	0.83569	-0.02115	GTF2E2	0.216017	0.077635	B2M	-0.3578	0.138122
PARP1	0.788179	-0.02784	MMS19	0.213054	0.082072	MSH3	-0.36008	0.142199
CDK7	0.769141	-0.02748	RIF1	0.209836	0.086269	MBD4	-0.36094	0.147115
BAX	0.754268	-0.02597	RPLP0	0.17211	0.076643	XRCC6	-0.36482	0.151132
POLA1	0.753722	-0.02106	BBC3	0.141926	0.070368	TP53BP1	-0.36716	0.155629
NEIL1	0.725744	-0.02248	PAXIP1	0.134383	0.073249	POLE2	-0.37882	0.156475
HERC2	0.717035	-0.01936	RMI1	0.105743	0.067333	CDC25C	-0.40436	0.152953
TOP3A	0.713614	-0.01511	POLE	0.096939	0.068657	NUDT1	-0.40648	0.157509
OGG1	0.712592	-0.01025	LIG1	0.095594	0.073393	CIB1	-0.41258	0.161467
CRY1	0.693249	-0.00994	RNF8	0.091315	0.076453	C1orf86	-0.42528	0.162193
MLH1	0.689042	-0.00617	GTF2H4	0.083835	0.079035	PCNA	-0.4626	0.154901
HELQ	0.666188	-0.00664	ATM	0.060311	0.074735	FANCD2	-0.46686	0.158918
PMS1	0.654039	-0.00507	APEX2	0.050928	0.07576	MSH2	-0.48099	0.159944
PMS2L3	0.644512	-0.00225	RPA2	0.036158	0.076666	BARD1	-0.48302	0.164321
PRKDC	0.599322	-0.0108	FAM35A	0.027534	0.078769	GADD45A	-0.48649	0.168219
NBN	0.594875	-0.00684	MNAT1	0.016663	0.080094
RBBP8	0.593598	-0.00211	XAB2	0.010715	0.082496
